# Supplementary material for: First Nationwide Monitoring Program for the Detection of Potentially Invasive Mosquito Species in Austria
Source: Insects. 2022 Mar 10;13(3):276. doi: 10.3390/insects13030276 (PMC8949374; doi:10.3390/insects13030276)
Supplement: Supplementary file 1 [file insects-13-00276-s001.zip]

Archive with 1 entries (1 files):
- insects-1608053-supplementary.xlsx
