# Supplementary material for: First Nationwide Monitoring Program for the Detection of Potentially Invasive Mosquito Species in Austria
Source: Insects. 2022 Mar 10;13(3):276. doi: 10.3390/insects13030276 (PMC8949374; doi:10.3390/insects13030276)
Supplement: Supplementary file 1 [file insects-13-00276-s001.zip › insects-1608053-supplementary.xlsx]

## Sheet: Sheet1
Site	Province	Municipality	District	number of trap locations	Latitude	Longitude	Altitude [m a.s.l.]	Habitat type	mean distance to the nearest trap [m]	min distance to the nearest trap [m]	max distance to the nearest trap [m]	mean daily temperature [°C]	mean daily sum of precipitation [mm]	mean daily max wind speed [m/s]	beginn data collection (sampling start date)	end data collection (sampling end date)	mean trap interval [days]	sum samples	sum samples with Aedes eggs	sum samples with Ae. albopictus eggs	sum samples with Ae. japonicus eggs	sum samples with Ae. geniculatus eggs	mean of Aedes eggs per day	sd of Aedes eggs per day	mean of Ae. albopictus eggs per day	sd of Ae. albopictus eggs per day	mean of Ae. japonicus eggs per day	sd of Ae. japonicus eggs per day	mean of Ae. geniculatus eggs per day	sd of Ae. geniculatus eggs per day	first Ae. albopictus eggs (sampling start date)	last Ae. albopictus eggs (sampling end date)	first Ae. japonicus eggs (sampling start date)	last Ae. japonicus eggs (sampling end date)	first Ae. geniculatus eggs (sampling start date)	last Ae. geniculatus eggs (sampling end date)	max of Ae. japonicus eggs per day	date max of Ae. japonicus eggs per day
AGM	Lower Austria	Mödling	Viennaer Neudorf	5	48.0782	16.3049	207	Artificial surfaces	75.4428	23.2061	110.366	17.8736	2.87069	10.4368	30.04.2020	22.10.2020	7	125	4	0	4	0	0.0674286	0.390631	0		0.0678161	0.390372	0				2020-07-02	2020-09-23			3	2020-07-26
AGS	Vienna	Vienna (city)	Vienna-Donaustadt	5	48.2528	16.4821	158	Artificial surfaces	57.2046	30.8455	104.229	18.9886	2.80127	8.84937	25.05.2020	03.11.2020	8.1	100	3	0	3	0	0.0971429	0.638192	0		0.0848101	0.598027	0				2020-06-30	2020-10-05			5.42857	2020-10-02
AGW	Vienna	Vienna (city)	Vienna-Alsergrund	1	48.2197	16.3552	192	Artificial surfaces	187.127	187.127	187.127	19.488	2.87486		06.05.2020	28.10.2020	7	25	0	0	0	0	0	0	0		0		0								0
ALT	Carinthia	Sankt Veit an der Glan	Althofen	5	46.8729	14.4747	627	Artificial surfaces	79.9743	22.0883	164.839	15.7415	4.04278	9.00982	03.05.2020	01.11.2020	7	128	29	0	29	0	1.21305	3.93368	0		1.20316	3.82939	0				2020-05-31	2020-10-25			24.5714	2020-09-02
ANG	Lower Austria	Gänserndorf	Angern an der March	2	48.3828	16.8326	160	Agricultural areas, Forest and semi natural areas	80.2635	80.2635	80.2635	18.1206	2.47305	10.1305	11.06.2020	30.10.2020	15.6667	18	0	0	0	0	0	0	0		0		0								0
ARD	Carinthia	Villach Land	Arnoldstein	5	46.5504	13.7812	590	Artificial surfaces	21.1311	16.5315	29.3708	17.3868	4.78901	8.07253	01.05.2020	30.10.2020	7	130	46	0	46	0	2.30503	5.01911	0		2.30769	4.99064	0				2020-05-15	2020-10-15			27.1429	2020-08-10
ARH	Voralrberg	Dornbirn	Hohenems	5	47.3666	9.65944	396	Artificial surfaces	54.4681	46.4947	65.0642	17.114	7.294	5.60333	02.06.2020	08.11.2020	17.6667	45	0	0	0	0	0	0	0		0		0								0
ARR	Voralrberg	Feldkirch	Sulz	5	47.2903	9.62711	446	Agricultural areas, Forest and semi natural areas	34.4005	29.6765	40.7087	17.4413	6.33933	7.26867	02.06.2020	08.11.2020	17.6667	45	5	0	3	2	0.404762	1.45486	0		0.270667	1.28799	0.0826667	0.446229			2020-06-18	2020-08-12	2020-07-29	2020-08-12	7.42857	2020-06-25
BGK	Carinthia	Klagenfurt Stadt	Klagenfurt am Wörthersee	5	46.6296	14.2931	442.984	Artificial surfaces	46.3488	28.4762	79.4628	17.0455	4.15714	7.61883	30.04.2020	30.10.2020	7.03876	129	27	0	27	1	1.19661	3.4086	0		1.12846	3.01441	0.0852713	0.965269			2020-05-15	2020-09-24	2020-07-24	2020-07-30	17.4286	2020-08-03
BIR	Tyrol	Innsbruck-Land	Telfs	5	47.3205	11.0885	978	Artificial surfaces	20.1382	12.6946	26.6102	15.4612	2.8699	8.02913	19.07.2020	03.11.2020	8.23077	65	43	0	43	0	5.7819	7.33839	0		5.43301	7.04214	0				2020-07-19	2020-10-26			32.8571	2020-09-19
DRN	Lower Austria	Gänserndorf	Dürnkrut	3	48.4689	16.8609	150.667	Artificial surfaces	44.2592	14.3464	99.5987	18.1206	2.47305	10.1305	11.06.2020	30.10.2020	15.6667	27	0	0	0	0	0	0	0		0		0								0
ENG	Lower Austria	Gänserndorf	Engelhartstetten	3	48.1931	16.9576	133.667	Artificial surfaces	434.692	181.133	848.352	19.079	3.33986	8.71812	10.06.2020	26.10.2020	15.3333	27	4	0	2	1	0.914763	3.19096	0		0.109661	0.585797	0.545692	2.91504			2020-06-18	2020-08-16	2020-06-18	2020-06-30	3.23077	2020-06-24
GAN	Lower Austria	Gänserndorf	Gänserndorf	5	48.3064	16.6819	160	Agricultural areas, Forest and semi natural areas	47.2171	40.3792	52.5347	17.8909	2.47386	9.78409	04.05.2020	27.10.2020	7.04	125	0	0	0	0	0	0	0		0		0								0
GBW	Voralrberg	Bregenz	Wolfurt	5	47.458	9.73137	403	Artificial surfaces	25.4702	21.2937	31.9866	17.114	7.294	5.60333	02.06.2020	08.11.2020	17.6667	45	0	0	0	0	0	0	0		0		0								0
GGH	Styria	Leibnitz	Leutschach an der Weinstraße	5	46.655	15.522	402	Agricultural areas, Forest and semi natural areas	36.394	26.4587	47.0888	17.6901	3.64176	7.53132	01.05.2020	02.11.2020	7.11538	130	97	0	97	6	11.0526	14.9599	0		10.6915	14.3695	0.691209	3.60879			2020-05-08	2020-10-29	2020-08-09	2020-09-20	61.25	2020-07-29
GWS	Styria	Graz (city)	Graz	5	47.1032	15.416	364	Artificial surfaces				17.7599	4.07143		01.05.2020	03.11.2020	7.15385	130	101	0	99	2	10.2674	11.6639	0		10.3604	11.6593	0.0813187	0.696625			2020-05-01	2020-10-18	2020-08-31	2020-09-27	45.7143	2020-09-10
GZS	Styria	Graz (city)	Graz	5	47.1	15.4374	383	Artificial surfaces				18.2306	4.32824		01.05.2020	18.10.2020	7.3913	115	24	0	24	2	0.890832	2.89016	0		0.941176	2.85666	0.0435294	0.282173			2020-05-29	2020-10-10	2020-07-31	2020-09-26	17.3333	2020-07-09
HER	Vienna	Vienna (city)	Vienna-Hernals	5	48.2267	16.3114	258	Artificial surfaces	245.298	156.408	498.767	18.2822	3.08773	11.7157	25.04.2020	28.10.2020	7.19685	127	3	0	3	0	0.0854893	0.618592	0		0.0863636	0.619586	0				2020-06-25	2020-07-15			5.42857	2020-07-05
HOC	Lower Austria	Mistelbach	Wolkersdorf im Weinviertel	5	48.4263	16.5494	246	Artificial surfaces	116.201	101.611	145.316	18.2058	2.83917	8.89583	02.07.2020	30.10.2020	17.1429	35	14	4	12	1	1.46637	2.78104	0.317544	1.01022	1.05965	2.12489	0.0350877	0.189119	2020-07-02	2020-09-19	2020-07-02	2020-10-14	2020-07-02	2020-07-20	10	2020-07-29
HOH	Lower Austria	Gänserndorf	Hohenau an der March	5	48.6018	16.9017	155.4	Artificial surfaces	370.332	149.106	778.364	18.3326	2.55106	9.37234	11.06.2020	30.10.2020	15.6667	45	3	0	0	2	0.15848	0.744333	0		0		0.0758017	0.541877					2020-07-21	2020-08-18	0
IBU	Tyrol	Innsbruck-Stadt	Innsbruck	5	47.2646	11.3409	791	Artificial surfaces	29.4695	24.8109	36.1896	16.4972	3.61966	11.3742	04.05.2020	29.10.2020	7.12	125	22	0	21	0	0.866286	2.77531	0		0.869762	2.77566	0				2020-07-15	2020-09-23			16.5714	2020-07-25
ILL	Burgenland	Neusiedl am See	Illmitz	5	47.7687	16.7632	113	Agricultural areas, Forest and semi natural areas	95.5413	72.5227	103.556	18.6804	2.79881		12.05.2020	27.10.2020	7	120	0	0	0	0	0	0	0		0		0								0
KFM	Carinthia	Klagenfurt Land	Maria Saal	5	46.6856	14.3469	513	Agricultural areas, Forest and semi natural areas	76.7109	51.124	107.761	16.9824	4.12527	7.59615	30.04.2020	30.10.2020	7.03846	130	45	0	45	2	1.63159	4.13105	0		1.62088	4.16421	0.0241758	0.274736			2020-05-29	2020-10-08	2020-07-24	2020-08-06	22.75	2020-08-18
LSD	Carinthia	Klagenfurt Land	Magdalensberg	5	46.6729	14.4183	508	Artificial surfaces	24.5354	13.6864	47.8124	16.9824	4.12527	7.59615	01.05.2020	30.10.2020	7	130	60	0	59	2	2.73219	5.24336	0		2.62308	5.14815	0.0604396	0.566459			2020-05-15	2020-10-15	2020-08-14	2020-09-24	25.8571	2020-07-27
LWN	Upper Austria	Linz (city)	Linz	5	48.2677	14.2812	277	Artificial surfaces	39.0885	31.6984	57.6504	17.4253	2.73034		05.05.2020	03.11.2020	7	130	27	0	27	1	0.694505	2.17744	0		0.542697	1.93757	0.0191011	0.214652			2020-05-12	2020-10-05	2020-07-28	2020-08-03	13.4286	2020-09-11
MAL	Burgenland	Oberwart	Markt Allhau	5	47.2904	16.0728	358	Agricultural areas, Forest and semi natural areas				19.1182	3.16909	8.88727	14.05.2020	26.08.2020	6.875	40	1	0	1	0	0.0375	0.237171	0		0.0436364	0.252552	0				2020-08-18	2020-08-25			1.5	2020-08-21
MAN	Lower Austria	Bruck an der Leitha	Mannersdorf am Leithagebirge	5	47.972	16.5939	210	Artificial surfaces	18.5405	15.3706	23.0262	17.8367	2.86102	10.5277	04.05.2020	31.10.2020	11.2353	85	25	0	25	1	1.13339	2.50124	0		1.2452	2.57223	0.0158192	0.129633			2020-06-15	2020-10-20	2020-06-29	2020-07-11	11.3333	2020-07-16
MAR	Lower Austria	Gänserndorf	Marchegg	3	48.264	16.9136	148	Artificial surfaces	976.884	22.663	1802.01	17.7062	2.6701	9.84433	21.07.2020	26.10.2020	16.1667	18	1	0	1	0	0.00222222	0.00942809	0		0		0								0
NAK	Burgenland	Jennersdorf	Neuhaus am Klausenbach	5	46.8684	16.0237	323	Agricultural areas, Forest and semi natural areas	11.5267	7.58647	18.5206	18.2224	4.48163		31.05.2020	25.10.2020	7.35	100	54	0	54	0	4.91688	12.9265	0		4.73197	12.5727	0				2020-05-31	2020-10-24			107.143	2020-06-03
OTM	Carinthia	Feldkirchen	Ossiach	5	46.6934	14.0129	786.6	Agricultural areas, Forest and semi natural areas	109.29	63.4245	150.444	16.8467	5.42527	7.16868	01.05.2020	30.10.2020	7	130	43	0	43	0	1.56836	3.96242	0		1.57033	3.94866	0				2020-05-22	2020-10-08			28.5714	2020-06-01
PFB	Voralrberg	Bregenz	Bregenz	5	47.5037	9.73608	447	Artificial surfaces	38.4585	10.8186	92.5639	17.5013	7.14	8.55133	02.06.2020	08.11.2020	17.6667	45	1	0	1	0	0.00833333	0.0559017	0		0		0								0
SBB	Salzburg	Salzburg (city)	Salzburg	6	47.8109	13.0463	416	Artificial surfaces	30.9179	26.1322	35.7035	16.56	5.47657	6.77714	05.05.2020	27.10.2020	7	125	17	0	16	0	0.78291	2.62616	0		0.771156	2.62438	0				2020-06-16	2020-10-05			14.4286	2020-07-17
SBG	Salzburg	Salzburg (city)	Salzburg	5	47.7762	13.0371	426.2	Artificial surfaces	18.8766	14.7835	34.5409	16.56	5.47657	6.77714	05.05.2020	27.10.2020	7	125	4	0	4	0	0.0868571	0.763489	0		0.0868571	0.760864	0				2020-06-23	2020-08-17			8.42857	2020-07-10
SBP	Salzburg	Salzburg (city)	Salzburg	5	47.7968	13.0451	421	Artificial surfaces	37.2738	11.1616	68.1646	17.2329	5.91571	6.66143	09.06.2020	27.10.2020	7	100	10	0	10	0	0.505831	1.83729	0		0.505831	1.82922	0				2020-06-09	2020-09-21			11	2020-09-18
SBS	Salzburg	Salzburg (city)	Salzburg	5	47.7968	13.0479	421	Artificial surfaces	11.9979	8.98785	22.132	16.56	5.47657	6.77714	05.05.2020	27.10.2020	7	125	51	0	51	0	1.9649	5.0351	0		2.02286	5.26266	0				2020-05-12	2020-10-05			48.75	2020-07-31
SCH	Tyrol	Schwaz	Schwaz	5	47.3539	11.7145	657	Artificial surfaces	39.4347	34.6033	43.3317	16.4354	4.56404	10.1275	04.05.2020	29.10.2020	7.12	125	1	0	1	0	0.0137143	0.15333	0		0.0134831	0.151519	0				2020-09-17	2020-09-23			1.71429	2020-09-20
SLH	Lower Austria	Gänserndorf	Engelhartstetten	4	48.2149	16.9431	145.596	Artificial surfaces	516.158	105.435	1665.91	18.8877	3.28426	8.6383	10.06.2020	26.10.2020	16.2069	29	4	0	0	4	0.556066	1.71827	0		0		0.596811	1.75044					2020-07-01	2020-09-02	0
SWL	Voralrberg	Bregenz	Lauterach	6	47.468	9.72688	407	Artificial surfaces	39.5835	19.6965	95.4069	17.5013	7.14	8.55133	02.06.2020	08.11.2020	17.6667	54	0	0	0	0	0	0	0		0		0								0
SWZ	Carinthia	Klagenfurt Stadt	Klagenfurt am Wörthersee	5	46.6034	14.317	534.2	Artificial surfaces	54.8099	31.1257	107.484	16.9824	4.12527	7.59615	30.04.2020	30.10.2020	7.03846	130	78	0	78	0	5.62019	9.95581	0		5.60659	9.90669	0				2020-05-08	2020-10-22			48.5714	2020-09-14
VIA	Lower Austria	Bruck an der Leitha	Schwechat	20	48.1206	16.56	176.8	Artificial surfaces	103.828	11.332	558.794	18.2366	2.60057	11.6926	06.05.2020	28.10.2020	7	500	1	0	1	0	0.00172117	0.0384095	0		0.00172117	0.0383764	0				2020-07-22	2020-07-28			0.857143	2020-07-25
VMU	Vienna	Vienna (city)	Vienna-Donaustadt	5	48.2538	16.4304	161	Artificial surfaces	74.7593	30.4664	110.025	18.717	2.83295	8.9233	04.05.2020	27.10.2020	7.33333	120	0	0	0	0	0	0	0		0		0								0
VSW	Carinthia	Villach Stadt	Villach	5	46.6278	13.839	534.4	Artificial surfaces	82.3932	74.4273	91.3492	17.3411	4.84222	8.07889	01.05.2020	30.10.2020	6.92308	130	41	0	41	0	2.33773	6.04657	0		2.32111	6.00472	0				2020-06-05	2020-10-08			37.1429	2020-07-13
WAT	Tyrol	Innsbruck-Land	Wattens	5	47.2876	11.5927	784	Artificial surfaces	28.4142	17.9582	47.5564			7.20787	04.05.2020	29.10.2020	7.41667	120	60	0	60	0	3.31201	5.38646	0		3.20824	5.30177	0				2020-05-12	2020-09-23			37.5714	2020-08-09
WEE	Tyrol	Schwaz	Weer	5	47.3055	11.6487	574	Artificial surfaces	28.0967	18.9856	45.9211	16.4354	4.56404	10.1275	04.05.2020	29.10.2020	7.73913	115	17	1	17	0	0.657591	2.15845	0.0011236	0.0118044	0.613483	2.06053	0		2020-06-30	2020-07-07	2020-05-19	2020-09-16			11.8571	2020-06-26
ZFT	Voralrberg	Feldkirch	Feldkirch	6	47.2188	9.57061	607	Artificial surfaces	24.7173	12.0212	50.7689	17.4413	6.33933	7.26867	02.06.2020	08.11.2020	17.6667	54	26	0	26	0	10.4212	19.8888	0		9.70778	18.3338	0				2020-06-18	2020-10-23			91.6667	2020-08-18
